# Supplementary material for: Comparative analyses of chloroplast genomes in ‘Red Fuji’ apples: low rate of chloroplast genome mutations
Source: PeerJ. 2022 Feb 21;10:e12927. doi: 10.7717/peerj.12927 (PMC8868015; doi:10.7717/peerj.12927)
Supplement: Supplemental Information 14 [file peerj-10-12927-s014.zip]

Archive with 25 entries (24 files):
- ║∞╕╗╩┐gb/
- ║∞╕╗╩┐gb/WW-1.gb
- ║∞╕╗╩┐gb/WW-2.gb
- ║∞╕╗╩┐gb/WQ-1.gb
- ║∞╕╗╩┐gb/WQ-2.gb
- ║∞╕╗╩┐gb/SX-1.gb
- ║∞╕╗╩┐gb/SX-2.gb
- ║∞╕╗╩┐gb/SX-3.gb
- ║∞╕╗╩┐gb/AKS-1.gb
- ║∞╕╗╩┐gb/AKS-2.gb
- ║∞╕╗╩┐gb/AKS-3.gb
- ║∞╕╗╩┐gb/TS-1.gb
- ║∞╕╗╩┐gb/TS-2.gb
- ║∞╕╗╩┐gb/TS-3.gb
- ║∞╕╗╩┐gb/LL-1.gb
- ║∞╕╗╩┐gb/LL-2.gb
- ║∞╕╗╩┐gb/LL-3.gb
- ║∞╕╗╩┐gb/JQ-1.gb
- ║∞╕╗╩┐gb/JQ-2.gb
- ║∞╕╗╩┐gb/JQ-3.gb
- ║∞╕╗╩┐gb/LX-1.gb
- ║∞╕╗╩┐gb/LX-2.gb
- ║∞╕╗╩┐gb/ZZ-1.gb
- ║∞╕╗╩┐gb/ZZ-2.gb
- ║∞╕╗╩┐gb/ZZ-3.gb
